# Supplementary material for: NtRNF217, Encoding a Putative RBR E3 Ligase Protein of Nicotiana tabacum, Plays an Important Role in the Regulation of Resistance to Ralstonia solanacearum Infection
Source: Int J Mol Sci. 2021 May 24;22(11):5507. doi: 10.3390/ijms22115507 (PMC8197134; doi:10.3390/ijms22115507)
Supplement: Supplementary file 1 [file ijms-22-05507-s001.zip]

Archive with 1 entries (1 files):
- ijms-1183779-supplementary.xlsx
