# Supplementary material for: NtRNF217, Encoding a Putative RBR E3 Ligase Protein of Nicotiana tabacum, Plays an Important Role in the Regulation of Resistance to Ralstonia solanacearum Infection
Source: Int J Mol Sci. 2021 May 24;22(11):5507. doi: 10.3390/ijms22115507 (PMC8197134; doi:10.3390/ijms22115507)
Supplement: Supplementary file 1 [file ijms-22-05507-s001.zip › ijms-1183779-supplementary.xlsx]

## Sheet: Sheet1
Table S1 Sequences of the primers used in this study
Gene	Forward primer (5’ to 3’)	Reverse primer (5’ to 3’)
NtRNF217A	cagtGGTCTCacaacatgtcagatcgtattgatgtcttggct	cagtGGTCTCagtcttggcaactccaatgcctttcgct
flag	cagtGGTCTCaagacgattacaaggatgacgacgataagtag	cagtGGTCTCatacactacttatcgtcgtcatccttgtaatc
NtRNF217 B	ATGCAACATGTTCTCGGAGC	CGTTGTCGCGAATCTTGGAT
NtPR1a/c	AACCTTTGACCTGGGACGAC	GCACATCCAACACGAACCGA
NtPR3	CAGGAGGGTATTGCTTTGTTAGG	CGTGGGAAGATGGCTTGTTGTC
NtPR1b	AACCCATCCATACTATTCCTTG	GCCGCTAACCTATTGTCCC
NtPDF1.2	GCGCCGGTATTTTTATATTATTGTAACAACAA	GCGCCACACAACACATACATCTATACATTG
NtACC Oxidase	GACAAAGGGACATTACAAGAAGT	GAGAAGGATTATGCCACCAG
NtEFE26	CGGACGCTGGTGGCATAAT	CAACAAGAGCTGGTGCTGGATA
NtHIN1	CGACCTAACAAAGTCAAGTTCTACG	CTCTATCTCCCAATAAAACCAAGC
NtHSR201	CAGCAGTCCTTTGGCGTTGTC	GCTCAGTTTAGCCGCAGTTGTG
NtCAT1	CAACTTCCTGCTAATGCTCCAA	TGCCTGTCTGGTGTGAATGA
NtSOD1	GTGGACATGTCGTGTCAAGG	TTCTCACCAACTCCTGCACTT
NtUBI3	GCCGACTACAACATCCAGAAGG	TGCAACACAGCGAGCTTAACC
A: Primer for full-length NtRNF217 cloning.
B: Primer for detecting the relative expression level of NtRNF217.
